# Supplementary material for: Chronic cholecystitis: Diagnostic and therapeutic insights from formerly bile-farmed Asiatic black bears (Ursus thibetanus)
Source: PLoS One. 2022 Mar 3;17(3):e0264391. doi: 10.1371/journal.pone.0264391 (PMC8893648; doi:10.1371/journal.pone.0264391)
Supplement: S1 File — (CSV) [file pone.0264391.s001.csv]

ID	ID: explation	Sex	Sampling	Colour	Viscosity	Turbidity	GGT (IU/L)	Mean GB wall thickness (mm)	Bile Culture Result	Microorganism Cultured	ABG based treatment	Duration of antibiotic treatment (days)	Choleretic treatment	Efficacy	Anesthesia Maintance
Animal1	Cuc	female	1	brown	moderate	mild	32	1.84	positive	Enterococcus spp	yes	14	yes	no	KM
Animal2	Hoa Lan	female	1	amber	moderate	mild	NA	2.62	positive	Enterococcus spp	yes	30	yes	NA	KM
Animal3	James	male	1	brown	moderate	no	65	3.6	positive	Streptococcus spp	no	14	yes	yes	KM
Animal4	Thom	male	1	brown	mild	no	113	2.98	positive	Enterococcus faecalis	yes	14	yes	yes	KM
Animal5	Nhai	female	1	brown	mild	no	52	1.79	positive	Streptococcus spp	yes	14	yes	no	KM
Animal6	Dieu	male	1	amber	moderate	no	104	3.95	positive	Acinetobacter spp	no	14	yes	NA	KM
Animal7	Mui	male	1	amber	mild	no	92	3.09	positive	Streptococcus (a-hemolytic)	no	30	yes	yes	KM
Animal8	Thia La	female	1	amber	mild	no	359	4.25	positive	Pseudomonas aeruginosa	yes	14	yes	no	KM
Animal9	Nhinho	female	1	brown	mild	no	300	2.8	positive	E.coli	no	14	yes	no	KM
Animal14	Binh Yen	female	1	brown	mild	mild	52	3.59	positive	Pseudomonas aeruginosa	yes	14	yes	yes	KM
Animal11	Ot	male	1	brown	moderate	no	102	2.59	positive	Streptococcus spp	no	14	yes	yes	KM
Animal12	Ben	male	1	black	moderate	mild	79	2.56	negative	NA	NA	NA	yes	NA	KM
Animal13	Freddie	male	1	brown	moderate	mild	37	2.75	negative	NA	NA	NA	yes	NA	KM
Animal14	Hung	male	1	amber	mild	no	59	3.14	positive	Streptococcus spp	no	14	yes	no	KM
Animal15	San	male	1	brown	mild	no	24	1.6	positive	E.coli	yes	14	yes	no	KM
Animal16	Keo	female	1	brown	severe	no	23	4.43	positive	Staphylococcus spp	no	14	yes	yes	KM
Animal17	Khoai Lang	female	1	black	mild	no	68	3	negative	NA	NA	NA	yes	NA	KM
Animal18	Tao	female	1	black	mild	no	89	3.4	negative	NA	NA	NA	yes	NA	KM
Animal19	Le	female	1	black	severe	mild	65	3.25	negative	NA	NA	NA	yes	NA	KM
Animal20	Chuoi	female	1	black	mild	no	64	3	negative	NA	NA	NA	yes	NA	KM
Animal21	Long	male	1	black	mild	moderate	226	4	negative	NA	NA	NA	yes	NA	KM
Animal22	La	female	1	black	severe	moderate	278	2.77	negative	NA	NA	NA	yes	NA	P
Animal23	Sang	female	1	amber	moderate	no	326	3.84	negative	NA	NA	NA	yes	NA	P
Animal24	Khe	male	1	black	mild	no	68	2.63	positive	Enterococcus spp	yes	30	yes	yes	P
Animal25	Xoai	female	1	black	severe	moderate	102	2.32	positive	Enterococcus spp	no	30	yes	yes	P
Animal26	Oi	male	1	amber	mild	no	141	3.28	positive	Enterococcus spp	yes	30	yes	yes	P
Animal27	Dua	male	1	brown	mild	no	60	2.16	positive	Enterococcus spp	yes	30	yes	yes	P
Animal28	Lam	male	1	brown	mild	no	87	3.85	negative	NA	NA	NA	yes	NA	P
Animal29	Beo	female	1	amber	moderate	no	NA	2.93	positive	Enterococcus spp	NA	NA	no	NA	P
Animal30	Thu	female	1	black	moderate	mild	231	3.54	negative	NA	NA	NA	yes	NA	P
Animal31	Lim	male	1	brown	mild	no	37	3.6	negative	NA	NA	NA	yes	NA	KM
Animal32	Thai Giang	male	1	brown	moderate	no	70	2.29	negative	NA	NA	NA	yes	NA	P
Animal33	Lulu	female	1	brown	moderate	no	135	2.85	negative	NA	NA	NA	yes	NA	P
Animal34	Lili	female	1	amber	mild	no	98	2.91	positive	E.coli + Enterococcus casseliflavus	yes	30	yes	NA	P
Animal35	May	female	1	black	severe	mild	99	3.71	positive	Enterococcus faecium	yes	30	yes	NA	P
Animal36	Xuan	male	1	brown	severe	mild	73	5.43	positive	Klebsiella pneumoniae	yes	30	yes		P
Animal37	Thai Van	female	1	black	severe	mild	84	3.32	negative	NA	NA		yes	NA	P
Animal38	Mo	female	1	amber	mild	no	71	3.74	positive	E.coli	yes	30	yes	NA	P
Animal39	Lac	male	1	amber	mild	no	NA	NA	negative	NA	NA	NA	no	NA	P
Animal1	Cuc	female	2	amber	mild	no	43	2.16	positive	Enterococcus spp	yes	30	yes	yes	KM
Animal3	James	male	2	brown	mild	no	18	1.49	negative	NA	NA	NA	yes	NA	KM
Animal4	Thom	male	2	amber	mild	no	45	2.04	negative	NA	NA	NA	yes	NA	P
Animal5	Nhai	female	2	amber	severe	no	167	1.83	positive	Enterococcus casseliflavus	yes	30	yes	NA	KM
Animal7	Mui	male	2	amber	mild	no	94	2.88	positive	NA	no	30	yes	yes	KM
Animal8	Thia La	female	2	brown	severe	no	547	2.52	positive	Pseudomonas aeruginosa	yes	30	yes	NA	KM
Animal9	Nhinho	female	2	amber	moderate	mild	158	4.49	positive	E.coli	NA	NA	yes	NA	KM
Animal14	Binh Yen	female	2	brown	severe	moderate	43	4.55	negative	NA	NA	NA	yes	NA	KM
Animal11	Ot	male	2	black	moderate	mild	52	1.59	negative	NA	NA	NA	yes	NA	KM
Animal14	Hung	male	2	amber	mild	no	20	NA	positive	NA	NA	NA	yes	NA	KM
Animal15	San	male	2	amber	mild	moderate	103	NA	positive	NA	NA	NA	yes	NA	KM
Animal16	Keo	female	2	amber	severe	no	32	3.46	negative	NA	NA	NA	yes	NA	KM
Animal17	Khoai Lang	female	2	brown	moderate	no	NA	NA	negative	NA	NA	NA	yes	NA	KM
Animal19	Le	female	2	amber	mild	no	NA	NA	negative	NA	NA	NA	yes	NA	KM
Animal20	Chuoi	female	2	amber	mild	no	NA	NA	negative	NA	NA	NA	yes	NA	KM
Animal24	Khe	male	2	amber	mild	no	50	0.91	negative	NA	NA	NA	yes	NA	P
Animal25	Xoai	female	2	black	severe	moderate	70	1.47	negative	NA	NA	NA	yes	NA	P
Animal26	Oi	male	2	amber	moderate	no	59	2.14	negative	NA	NA	NA	yes	NA	P
Animal27	Dua	male	2	brown	mild	no	75	0.71	negative	NA	NA	NA	yes	NA	P
Animal28	Lam	male	2	amber	mild	no	71	2.37	negative	NA	NA	NA	yes	NA	P
						Mean	105.89	2.91
						STD	98.98	0.96
ABG= Antibiogram KM= Ketamine, Medetomidine P= Propofol
